# Supplementary material for: Hidden in the urban parks of New York City: Themira lohmanus, a new species of Sepsidae described based on morphology, DNA sequences, mating behavior, and reproductive isolation (Sepsidae, Diptera)
Source: Zookeys. 2017 Sep 18;(698):95–111. doi: 10.3897/zookeys.698.13411 (PMC5673861; doi:10.3897/zookeys.698.13411)
Supplement: XML Treatment for Themira lohmanus [file zookeys.698.13411-treatment1.xml]

<!DOCTYPE tp:taxon-treatment
  PUBLIC "-//TaxonX//DTD Taxonomic Treatment Publishing DTD v0 20100105//EN" "tax-treatment-NSO.dtd">
<tp:taxon-treatment xmlns:tp="http://www.plazi.org/taxpub"><tp:treatment-meta><kwd-group><label>Taxon classification</label><kwd><named-content xmlns:xlink="http://www.w3.org/1999/xlink" content-type="kingdom">Animalia</named-content></kwd><kwd><named-content xmlns:xlink="http://www.w3.org/1999/xlink" content-type="order">ORDO</named-content></kwd><kwd><named-content xmlns:xlink="http://www.w3.org/1999/xlink" content-type="family">FAMILIA</named-content></kwd></kwd-group><mixed-citation publication-type="journal"><person-group><name><surname>Ang</surname><given-names>Yuchen</given-names></name><name><surname>Rajaratnam</surname><given-names>Gowri</given-names></name><name><surname>Su</surname><given-names>Kathy FY</given-names></name><name><surname>Meier</surname><given-names>Rudolf</given-names></name></person-group><article-title>Hidden in the urban parks of New York City: <italic><tp:taxon-name><tp:taxon-name-part taxon-name-part-type="genus" reg="Themira">Themira</tp:taxon-name-part> <tp:taxon-name-part taxon-name-part-type="species" reg="lohmanus">lohmanus</tp:taxon-name-part></tp:taxon-name></italic>, a new species of <tp:taxon-name><tp:taxon-name-part taxon-name-part-type="family">Sepsidae</tp:taxon-name-part></tp:taxon-name> described based on morphology, DNA sequences, mating behavior, and reproductive isolation (<tp:taxon-name><tp:taxon-name-part taxon-name-part-type="family">Sepsidae</tp:taxon-name-part></tp:taxon-name>, <tp:taxon-name><tp:taxon-name-part taxon-name-part-type="order">Diptera</tp:taxon-name-part></tp:taxon-name>)</article-title><source>Zookeys</source><day>18</day><month>9</month><year>2017</year><volume>2017</volume><issue>698</issue><fpage>95</fpage><lpage>111</lpage><pub-id pub-id-type="doi">10.3897/zookeys.698.13411</pub-id></mixed-citation></tp:treatment-meta><tp:nomenclature><tp:taxon-name>
              <tp:taxon-name-part taxon-name-part-type="genus" reg="Themira">Themira</tp:taxon-name-part>
              <tp:taxon-name-part taxon-name-part-type="species" reg="lohmanus">lohmanus</tp:taxon-name-part>
              <object-id xmlns:xlink="http://www.w3.org/1999/xlink" content-type="zoobank" xlink:type="simple">http://zoobank.org/19D6C4D4-9B1E-4649-9677-59A8254E3AA6</object-id>
            </tp:taxon-name><tp:taxon-authority>Ang</tp:taxon-authority><tp:taxon-status xmlns:xlink="http://www.w3.org/1999/xlink" xlink:type="simple">sp. n.</tp:taxon-status><xref ref-type="fig" rid="F2">Figures 2</xref><xref ref-type="fig" rid="F3">, 3</xref></tp:nomenclature><tp:treatment-sec sec-type="material" id="SECID0EYMAG"><title>Material.</title><p>
              <italic>Holotype.</italic> ♂ [Lee Kong Chian Natural History Museum, Singapore (ZRC): ZRC_ENT_00001001], from ex-culture based on female collected June 2006 (Meier, R) in USA, New York, Brooklyn, Prospect Park [<named-content xmlns:xlink="http://www.w3.org/1999/xlink" content-type="dwc:verbatimCoordinates" xlink:type="simple"><named-content content-type="geo-json" specific-use="{&#34;type&#34;:&#34;Point&#34;,&#34;coordinates&#34;:[-73.968600,40.656300]}" id="NCID0EDNAG" xlink:type="simple">40.6563°N, 73.9686°W</named-content></named-content>, elevation 20m ASL]. <italic>Paratypes</italic>. 2♂2♀ [ZRC: consecutive numbers running from ZRC_ENT_00001002 to ZRC_ENT_00001005], 3♂1♀ [American Museum of Natural History, New York, New York, USA (AMNH)], 1♂1♀ [National Museum of Natural History, Washington D.C., USA (USNM): <ext-link xmlns:xlink="http://www.w3.org/1999/xlink" xlink:type="simple" ext-link-type="uri" xlink:href="http://hol.osu.edu/spmInfo.html?id=USNMENT01384142">USNMENT01384142</ext-link>, <ext-link xmlns:xlink="http://www.w3.org/1999/xlink" xlink:type="simple" ext-link-type="uri" xlink:href="http://hol.osu.edu/spmInfo.html?id=USNMENT01384143">USNMENT01384143</ext-link>].</p></tp:treatment-sec><tp:treatment-sec sec-type="etymology" id="SECID0EKNAG"><title>Etymology.</title><p>The new species is named after David J. Lohman, for his generous contributions of specimens to sepsid taxonomy.</p></tp:treatment-sec><tp:treatment-sec sec-type="diagnosis" id="SECID0EPNAG"><title>Diagnosis.</title><p>
              <italic><tp:taxon-name><tp:taxon-name-part taxon-name-part-type="genus" reg="Themira">Themira</tp:taxon-name-part> <tp:taxon-name-part taxon-name-part-type="species" reg="lohmanus">lohmanus</tp:taxon-name-part></tp:taxon-name></italic> is a relatively large, robust-looking sepsid species that resembles <italic><tp:taxon-name><tp:taxon-name-part taxon-name-part-type="genus" reg="Themira">T.</tp:taxon-name-part> <tp:taxon-name-part taxon-name-part-type="species" reg="biloba">biloba</tp:taxon-name-part></tp:taxon-name></italic>. However, adult <italic><tp:taxon-name><tp:taxon-name-part taxon-name-part-type="genus" reg="Themira">T.</tp:taxon-name-part> <tp:taxon-name-part taxon-name-part-type="species" reg="lohmanus">lohmanus</tp:taxon-name-part></tp:taxon-name></italic> males can be readily differentiated from the latter by their uniquely shaped, asymmetrical surstyli, which is symmetrical in <italic><tp:taxon-name><tp:taxon-name-part taxon-name-part-type="genus" reg="Themira">T.</tp:taxon-name-part> <tp:taxon-name-part taxon-name-part-type="species" reg="biloba">biloba</tp:taxon-name-part></tp:taxon-name></italic> (Fig. <xref ref-type="fig" rid="F1">1A</xref>, see Morphological analysis section). While females of these two species do not have distinct structural differences, they can potentially be distinguished based on the color of the sclerous cuticle: in <italic><tp:taxon-name><tp:taxon-name-part taxon-name-part-type="genus" reg="Themira">T.</tp:taxon-name-part> <tp:taxon-name-part taxon-name-part-type="species" reg="biloba">biloba</tp:taxon-name-part></tp:taxon-name></italic>, it tends to be glossy black while <italic><tp:taxon-name><tp:taxon-name-part taxon-name-part-type="genus" reg="Themira">T.</tp:taxon-name-part> <tp:taxon-name-part taxon-name-part-type="species" reg="lohmanus">lohmanus</tp:taxon-name-part></tp:taxon-name></italic> tends to have a cupreous tinge. However, these characters may not be easily differentiated in faded specimens.</p><!--PageBreak--></tp:treatment-sec><tp:treatment-sec sec-type="description" id="SECID0E3PAG"><title>Description.</title><p>
              <bold>Males and females.</bold> <italic>Color</italic> (Figures <xref ref-type="fig" rid="F2">2</xref>, <xref ref-type="fig" rid="F3">3</xref>). Adults are black-colored flies. Sclerites mostly black with a cupreous shiny tinge, while membranous cuticle with a variegated orange hue. Gena and face light brown. Trochanters, as well as posterior region of fore coxae yellow to light brown. Eyes red. Antennae all black with Wings clear, without pterostigma. Halteres and calypter white.</p><p>
              <italic>Head</italic> (A–D for Figures <xref ref-type="fig" rid="F2">2</xref>, <xref ref-type="fig" rid="F3">3</xref>). <italic>Chaetotaxy.</italic> Ocellar and postocellar setae divergent. Inner vertical setae convergent. 1 pair orbital setae, divergent. Posterior region of head capsule pruinose. Vibrissal angle with 2 larger vibrissae (dorsal longer than ventral), both smoothly medioclinate. Palps sclerotized and populated with multiple setae.</p><p>
              <italic>Thorax</italic> (A, B for Figures <xref ref-type="fig" rid="F2">2</xref>, <xref ref-type="fig" rid="F3">3</xref>). <italic>Chaetotaxy</italic>. Scutum with 1 pair discocentral setae on prescutum and 2 pairs on postscutum; anterior pair less than half as long as posterior pair. One postpronotal pair, 2 notopleural pairs; anterior pair half as long as posterior <!--PageBreak-->pair. One pair postalar setae. 1 pair apical scutellar setae. Anepisternum with short setulae on posterior region with 1 posteriad anepisternal seta. <italic><tp:taxon-name><tp:taxon-name-part taxon-name-part-type="genus" reg="Pruinosity">Pruinosity</tp:taxon-name-part> <tp:taxon-name-part taxon-name-part-type="species" reg="pattern">pattern</tp:taxon-name-part></tp:taxon-name></italic>. Scutum fully pruinose. Pleural thorax fully pruinose except for anepisternum, which is glossy.</p><p>
              <italic>Wing</italic> (Figures <xref ref-type="fig" rid="F2">2A</xref>, <xref ref-type="fig" rid="F3">3A</xref>). Veins bare. Cells entirely covered with microtrichiae except for basal costal cell. Section of costal vein between humeral vein and Radial 1 vein equally bisected by subcostal vein. Wing length 3.0–3.3 mm (♀), 3.2–3.8 (♂).</p><p>
              <bold>Males.</bold> <italic>Legs</italic> (Figure <xref ref-type="fig" rid="F2">2E–G</xref>). Figure <xref ref-type="fig" rid="F2">2E</xref>: Forefemur on ventral surface with 2–3 spines submedially, one large (yellowish, translucent) cuticular protrusion medially and one thick, blunt bristle postmedially. Foretibia on ventral surface with clasp-like cuticular protrusions medially, with 3-4 spines on anterior region of protrusions. Figure <xref ref-type="fig" rid="F2">2F</xref>: Mid-femur with 3 anterior spines medially, mid-tibia without distinct spines. Figure <xref ref-type="fig" rid="F2">2G</xref>: Rear-femur slightly curved, with 2-3 dorsal spines. Rear-tibia <!--PageBreak-->expanded medially to accommodate large, osmoteria that covers 2/3 of anterior side. All tarsi normal, with tarsomeres 1-4 proceedingly shorter.</p><p>
              <italic>Abdomen</italic> (Figures <xref ref-type="fig" rid="F2">2A, B, H</xref>). Figure <xref ref-type="fig" rid="F2">2B</xref>: Glossy tergites, with small short setulae until tergite 4; 5<sup>th</sup> and 6<sup>th</sup> tergites with stouter setae. Figure <xref ref-type="fig" rid="F2">2A</xref>: Abdominal spiracles with well sclerotized margins; spiracles 1-4 in membrane, 5 on margin of and 6 and 7 within tergite. Figure <xref ref-type="fig" rid="F2">2H</xref>: Sternite 4 as bi-lobed arms terminating in two tufts of long bristles each; desclerotized in the middle. Sternite 5 as a triangular keel that subducts under sternite 4 anteriorly.</p><p>
              <italic>Hypopygium</italic> (Figure <xref ref-type="fig" rid="F2">2I–L</xref>). Cerci a slight bump with one bristle each. Base of surstyli yellowish. Surstyli themselves asymmetrical; left surstylus as an enlarged lamina with a wide base, right surstylus as a shortened process.</p><p>
              <bold>Females.</bold> <italic>Legs</italic> (Figures <xref ref-type="fig" rid="F3">3E–G</xref>). Forefemur (Figure <xref ref-type="fig" rid="F3">3E</xref>) on ventral surface with 2-3 spines postmedially. Other legs unmodified. <italic>Abdomen</italic> (Figure <xref ref-type="fig" rid="F3">3A, H</xref>). Abdominal spiracles with well sclerotized margins; spiracles 1-4 in membrane, 5 on margin of, and 6 and 7 within tergite.</p></tp:treatment-sec><tp:treatment-sec sec-type="distribution" id="SECID0EPUAG"><title>Distribution.</title><p>Nearctic. Thus far only found in New York City (Central Park and Prospect Park); likely to be found in more localities in the future, especially where waterfowl congregate.</p></tp:treatment-sec><tp:treatment-sec sec-type="biology" id="SECID0EUUAG"><title>Biology.</title><p>Similar to <italic><tp:taxon-name><tp:taxon-name-part taxon-name-part-type="genus" reg="Themira">T.</tp:taxon-name-part> <tp:taxon-name-part taxon-name-part-type="species" reg="biloba">biloba</tp:taxon-name-part></tp:taxon-name></italic>, adults have only been found near water bodies, due to the association with waterfowl dung which they use for breeding. Under laboratory conditions they can breed in cow dung, but preferentially lay eggs in waterfowl dung. Eggs take 2–3 days to hatch, and feed as larvae for approximately 6–7 days before entering the pupal stage. Adult eclosion usually occurs after about another 7–8 days. Specimen longevity under laboratory conditions range from 1–3 months.</p></tp:treatment-sec><tp:treatment-sec sec-type="Mating behavior profile" id="SECID0EFVAG"><title>Mating behavior profile.</title><p>The mating behavior can be categorized into three sections: (1) approach and mount, (2) mounted courtship and copulation, and finally (3) separation. All described behaviors are shown in Video 1 (time given as mm:ss; YouTube link <ext-link xmlns:xlink="http://www.w3.org/1999/xlink" xlink:type="simple" ext-link-type="uri" xlink:href="https://youtu.be/ZrtxN02zXLY">https://youtu.be/ZrtxN02zXLY</ext-link>). Our description is part of a larger series of papers describing and investigating the mating behavior of sepsids (e.g. <xref ref-type="bibr" rid="B1">Ang et al. 2008</xref>, <xref ref-type="bibr" rid="B2">2013</xref>; <xref ref-type="bibr" rid="B29">Puniamoorthy et al. 2008</xref>, <xref ref-type="bibr" rid="B28">2009</xref>; <xref ref-type="bibr" rid="B35">Tan et al. 2011</xref>, <xref ref-type="bibr" rid="B36">2010</xref>). However, this is the first case in which a species that lacks species-specific behavioral elements.</p></tp:treatment-sec><tp:treatment-sec sec-type="(1) Approach and mount" id="SECID0EIWAG"><title>(1) Approach and mount.</title><p>When a male detects and shows interest in a female, it immediately gives chase and will attempt to mount the female from the rear (Behavior A1: Male Approach and Mount – 00:02). This can happen almost immediately when the male is introduced into the female (e.g., pairs 5 and 10), or only after a period of time (e.g., pairs 4, 8, and 11).</p></tp:treatment-sec><tp:treatment-sec sec-type="(2) Mounted courtship and copulation" id="SECID0ENWAG"><title>(2) Mounted courtship and copulation.</title><p>The behavior varies between pairs. Some females (e.g., pairs 5, 8 and 10) may immediately accept genital contact with the male upon his mounting, and proceed directly to copulation. Other females may be more resistant to the male (e.g., pairs 4 and 11), and only accept genital contact after an average of ~ 20 minutes (± ~ 7m). Copulation time itself is ~ 1h 38m (± 18m). While mounted, the male will attempt to display nine types of courtship <!--PageBreak-->behaviors, as described in detail in Table <xref ref-type="table" rid="T4">4</xref>. The first behavior is M1 (Male Foreleg-Female Wingbase Grasp – 00:11), but the grasp is released soon after. Behavior M2 (Male Dragging – 00:24) tends to occur in the earlier parts of courtship, especially when the male has just mounted the female. Behaviors M3 (Male Midleg Tarsal Curl – 00:32) and M4 (Male Wing Flutter – 00:43) are observed early in this section, but can also occur later prior to separation. The most prominent behavior set is M5-M8: The male will start with M5 (Male Midleg-Rearleg Rub – 00:51), which is likely used for transferring substances from its hind leg osmeterium to its mid legs (<xref ref-type="bibr" rid="B3">Araujo et al. 2014</xref>). The male will then directly proceed with either behavior M6 (Male Midleg-Female Wing Rub – 00:58), M7 (Male Midleg-Female Thorax Rub – 01:04) or M8 (Male Midleg-Female Head Rub – 01:10). Behavior M9 (Male Hind leg-Female Wing Rub – 01:16) was also observed in between the M5-8 behavior sets, and is also likely to be involved in the transfer of substances from hind leg osmeterium to wing (<xref ref-type="bibr" rid="B3">Araujo et al. 2014</xref>). These leg-rubbing behaviors are the most common actions performed by the male. Finally, the male will also perform M10 (Male Sternite Brushing – 01:25), which is always observed in the later part of this period, usually closer to the separation phase.</p><!--PageBreak--><p>Females also display several behavioral elements, often in response to male behaviors. They are described in detail in Table <xref ref-type="table" rid="T5">5</xref>: consistent is F1 (Female Body Shake – 01:51) when the male mounts her. This shaking may last for only a few seconds or is protracted; sometimes it is so violent that the couple will flip over. After her initial shake, the female tends to start walking around carrying the mounted male while the male may attempt to anchor his feet on the substrate (M2: Male Dragging; see above) resulting in the female dragging the male. The female is also observed to rub those parts of her body with her fore-, mid- and hind legs that the male has contacted (see behaviors M5 to M9) (F2: Female Self-rubbing – 02:04). Finally, the female may occasionally evert her ovipositor (F3: Female Ovipositor Eversion – 02:14). This only occurs during courtship, before the male is copulating with her.</p></tp:treatment-sec><tp:treatment-sec sec-type="(3) Separation" id="SECID0EIXAG"><title>(3) Separation.</title><p>Separation is always preceded by a significant amount of female shaking (Behavior F1). The male will then start to turn around (180°) facing directly away from the female. Both parties will start pulling (behavior S1 – 02:32) and after some amount of ‘straining’ (an average time of 26.5±6.41s), the pair will be able to disengage. This difficulty in separation is also known for <italic><tp:taxon-name><tp:taxon-name-part taxon-name-part-type="genus" reg="Themira">Themira</tp:taxon-name-part> <tp:taxon-name-part taxon-name-part-type="species" reg="biloba">biloba</tp:taxon-name-part></tp:taxon-name></italic> and females have been observed to be dragging dead, intromittent males that have failed to disengage from the female (pers. obs. Mindy Tuan).</p><fig id="F2" position="float" orientation="portrait"><label>Figure 2.</label><caption><p>Adult male (<bold>A–M</bold>), showing lateral (<bold>A</bold>) and dorsal (<bold>B</bold>) views of habitus, anterior (<bold>C</bold>) and ventral (<bold>D</bold>) views of head capsule, anterior and posterior views of fore leg (<bold>E</bold>), mid leg (<bold>F</bold>) and rear leg (<bold>G</bold>); ventral view of abdomen (<bold>H</bold>) showing modified 4<sup>th</sup> sternites; anterior (<bold>I</bold>), dorsal (<bold>J</bold>), left (<bold>K</bold>) and right (<bold>L</bold>) views of hypopygium, as well as various views of the penis (<bold>M</bold>).</p></caption><graphic xmlns:xlink="http://www.w3.org/1999/xlink" xlink:href="zookeys-698-095-g002.jpg" position="float" orientation="portrait" xlink:type="simple" id="oo_156191.jpg"/></fig><fig id="F3" position="float" orientation="portrait"><label>Figure 3.</label><caption><p>Adult female (<bold>A–H</bold>), showing lateral (<bold>A</bold>) and dorsal (<bold>B</bold>) views of habitus (<italic>sans</italic> abdomen), anterior (<bold>C</bold>) and ventral (<bold>D</bold>) views of head capsule, anterior and posterior views of fore leg (<bold>E</bold>), mid leg (<bold>F</bold>) and rear leg (<bold>G</bold>), and ventral view of abdomen (<bold>H</bold>).</p></caption><graphic xmlns:xlink="http://www.w3.org/1999/xlink" xlink:href="zookeys-698-095-g003.jpg" position="float" orientation="portrait" xlink:type="simple" id="oo_156192.jpg"/></fig><table-wrap id="T4" position="float" orientation="portrait"><label>Table 4.</label><caption><p>Detailed descriptions of observed male behavioral elements during mating.</p></caption><table id="TID0EWOBG" rules="all"><tbody><tr><th rowspan="1" colspan="1">Behavior No.</th><th rowspan="1" colspan="1">Behavioral Element Name</th><th rowspan="1" colspan="1">Description of Behavioral Element</th></tr><tr><td rowspan="1" colspan="1">
              <bold>M1</bold>
            </td><td rowspan="1" colspan="1">Male Foreleg-Female Wing base grasp</td><td rowspan="1" colspan="1">Male uses ornamented forelegs to grasp on to female wing base. The male will not hold on for the duration of the mating, but release after a while (usually after the female is not shaking her body too much) and rest his forelegs on her thorax.</td></tr><tr><td rowspan="1" colspan="1">
              <bold>M2</bold>
            </td><td rowspan="1" colspan="1">Male Dragging</td><td rowspan="1" colspan="1">Male attempts to anchor on substrate with rear-legs, resulting in dragging by the female.</td></tr><tr><td rowspan="1" colspan="1">
              <bold>M3</bold>
            </td><td rowspan="1" colspan="1">Male Midleg Tarsal Curl</td><td rowspan="1" colspan="1">Male midleg is brought forward towards the female’s head, and the tarsi will curl laterally inwards towards her head. This action is repeated a few times before the midleg is brought backwards.</td></tr><tr><td rowspan="1" colspan="1">
              <bold>M4</bold>
            </td><td rowspan="1" colspan="1">Male Wing Flutter</td><td rowspan="1" colspan="1">Male flutters his wings while he brings them forward obliquely towards the female,</td></tr><tr><td rowspan="1" colspan="1">
              <bold>M5</bold>
            </td><td rowspan="1" colspan="1">Male Mid leg-Rear leg Rub</td><td rowspan="1" colspan="1">Male midleg first rubs against his own rear leg, before proceeding to either action M6, M7, or M9.</td></tr><tr><td rowspan="1" colspan="1">
              <bold>M6</bold>
            </td><td rowspan="1" colspan="1">Male Mid leg-Female Wing Rub</td><td rowspan="1" colspan="1">After performing action M5 (Male Midleg-rear leg rub), male will use midleg to rub on the female wing.</td></tr><tr><td rowspan="1" colspan="1">
              <bold>M7</bold>
            </td><td rowspan="1" colspan="1">Male Midleg-Female Thorax Rub</td><td rowspan="1" colspan="1">After performing action M5 (Male Midleg-rear leg rub), male will use midleg to rub against the female thorax and sometimes contacting the forelegs as well.</td></tr><tr><td rowspan="1" colspan="1">
              <bold>M8</bold>
            </td><td rowspan="1" colspan="1">Male Mid leg-Female Head Rub</td><td rowspan="1" colspan="1">After performing action M5 (Male Mid leg-rear leg rub), male will use midleg to rub against the female head capsule and sometimes contacting the antennae as well.</td></tr><tr><td rowspan="1" colspan="1">
              <bold>M9</bold>
            </td><td rowspan="1" colspan="1">Male Hind leg-Female Wing Rub</td><td rowspan="1" colspan="1">Male rear leg rubs the female wing-margin.</td></tr><tr><td rowspan="1" colspan="1">
              <bold>M10</bold>
            </td><td rowspan="1" colspan="1">Male Sternite Brushing</td><td rowspan="1" colspan="1">Male uses his sternite brush to rapidly tap the female abdomen ventrally.</td></tr></tbody></table></table-wrap><table-wrap id="T5" position="float" orientation="portrait"><label>Table 5.</label><caption><p>Detailed description of observed female behavioral elements during mating.</p></caption><table id="TID0ENVBG" rules="all"><tbody><tr><th rowspan="1" colspan="1">Behavior No.</th><th rowspan="1" colspan="1">Behavioral Element Name</th><th rowspan="1" colspan="1">Description of Behavioral Element</th></tr><tr><td rowspan="1" colspan="1">
              <bold>F1</bold>
            </td><td rowspan="1" colspan="1">Female Body Shake</td><td rowspan="1" colspan="1">Female shakes her body violently attempting to dislodge the mounted male.</td></tr><tr><td rowspan="1" colspan="1">
              <bold>F2</bold>
            </td><td rowspan="1" colspan="1">Female Self-rubbing</td><td rowspan="1" colspan="1">Female rubs own wings, head or forelegs, usually after a male has contacted that body part with his midleg.</td></tr><tr><td rowspan="1" colspan="1">
              <bold>F3</bold>
            </td><td rowspan="1" colspan="1">Female Ovipositor Eversion</td><td rowspan="1" colspan="1">Female everts her ovipositor.</td></tr></tbody></table></table-wrap></tp:treatment-sec><tp:treatment-sec><!--Section generated to contain objects referenced in tp:taxon-treatment.--><fig id="F1" position="float" orientation="portrait"><label>Figure 1.</label><caption><p>Surstyli (dorsal view) for male <italic><tp:taxon-name><tp:taxon-name-part taxon-name-part-type="genus" reg="Themira">Themira</tp:taxon-name-part> <tp:taxon-name-part taxon-name-part-type="species" reg="biloba">biloba</tp:taxon-name-part></tp:taxon-name></italic> (<bold>A</bold>) and <italic><tp:taxon-name><tp:taxon-name-part taxon-name-part-type="genus" reg="Themira">Themira</tp:taxon-name-part></tp:taxon-name></italic> “<italic><tp:taxon-name><tp:taxon-name-part taxon-name-part-type="species" reg="biloba">biloba</tp:taxon-name-part></tp:taxon-name></italic>-like” (<bold>B</bold>). Red arrows indicate basal process on left surstylus; green arrow for basal process on right surstylus.</p></caption><graphic xmlns:xlink="http://www.w3.org/1999/xlink" xlink:href="zookeys-698-095-g001.jpg" position="float" orientation="portrait" xlink:type="simple" id="oo_156190.jpg"/></fig></tp:treatment-sec><ref-list><ref id="B1"><mixed-citation xmlns:xlink="http://www.w3.org/1999/xlink" xlink:type="simple">
          <person-group><name name-style="western"><surname>Ang</surname><given-names>Y</given-names></name><name name-style="western"><surname>Puniamoorthy</surname><given-names>N</given-names></name><name name-style="western"><surname>Meier</surname><given-names>R</given-names></name></person-group> (<year>2008</year>) <article-title>Secondarily reduced foreleg armature in <italic><tp:taxon-name><tp:taxon-name-part taxon-name-part-type="genus">Perochaeta</tp:taxon-name-part> <tp:taxon-name-part taxon-name-part-type="species">dikowi</tp:taxon-name-part></tp:taxon-name></italic> sp.n. (<tp:taxon-name><tp:taxon-name-part taxon-name-part-type="order">Diptera</tp:taxon-name-part></tp:taxon-name> : <tp:taxon-name><tp:taxon-name-part taxon-name-part-type="suborder">Cyclorrhapha</tp:taxon-name-part></tp:taxon-name> : <tp:taxon-name><tp:taxon-name-part taxon-name-part-type="family">Sepsidae</tp:taxon-name-part></tp:taxon-name>) due to a novel mounting technique.</article-title> <source>Systematic Entomology</source> <volume>33</volume>: <fpage>552</fpage>–<lpage>559</lpage>. <ext-link xlink:type="simple" ext-link-type="doi" xlink:href="10.1111/j.1365-3113.2008.00422.x">https://doi.org/10.1111/j.1365-3113.2008.00422.x</ext-link></mixed-citation></ref><ref id="B2"><mixed-citation xmlns:xlink="http://www.w3.org/1999/xlink" xlink:type="simple">
          <person-group><name name-style="western"><surname>Ang</surname><given-names>Y</given-names></name><name name-style="western"><surname>Wong</surname><given-names>L</given-names></name><name name-style="western"><surname>Meier</surname><given-names>R</given-names></name></person-group> (<year>2013</year>) <article-title>Using seemingly unnecessary illustrations to improve the diagnostic usefulness of descriptions in taxonomy–a case study on <italic><tp:taxon-name><tp:taxon-name-part taxon-name-part-type="genus">Perochaeta</tp:taxon-name-part> <tp:taxon-name-part taxon-name-part-type="species">orientalis</tp:taxon-name-part></tp:taxon-name></italic> (<tp:taxon-name><tp:taxon-name-part taxon-name-part-type="order">Diptera</tp:taxon-name-part></tp:taxon-name>, <tp:taxon-name><tp:taxon-name-part taxon-name-part-type="family">Sepsidae</tp:taxon-name-part></tp:taxon-name>).</article-title> <source>ZooKeys</source> <volume>355</volume>: <fpage>9</fpage>–<lpage>27</lpage>. <ext-link xlink:type="simple" ext-link-type="doi" xlink:href="10.3897/zookeys.355.6013">https://doi.org/10.3897/zookeys.355.6013</ext-link></mixed-citation></ref><ref id="B29"><mixed-citation xmlns:xlink="http://www.w3.org/1999/xlink" xlink:type="simple">
          <person-group><name name-style="western"><surname>Puniamoorthy</surname><given-names>N</given-names></name><name name-style="western"><surname>Su</surname><given-names>K</given-names></name><name name-style="western"><surname>Meier</surname><given-names>R</given-names></name></person-group> (<year>2008</year>) Bending for love: losses and gains of sexual dimorphisms are strictly correlated with changes in the mounting position of sepsid flies (<tp:taxon-name><tp:taxon-name-part taxon-name-part-type="family">Sepsidae</tp:taxon-name-part></tp:taxon-name>: <tp:taxon-name><tp:taxon-name-part taxon-name-part-type="order">Diptera</tp:taxon-name-part></tp:taxon-name>). BMC Evolutionary Biology 8: 155. <ext-link xlink:type="simple" ext-link-type="doi" xlink:href="10.1186/1471-2148-8-155">https://doi.org/10.1186/1471-2148-8-155</ext-link></mixed-citation></ref><ref id="B28"><mixed-citation xmlns:xlink="http://www.w3.org/1999/xlink" xlink:type="simple">
          <person-group><name name-style="western"><surname>Puniamoorthy</surname><given-names>N</given-names></name><name name-style="western"><surname>Ismail</surname><given-names>MRB</given-names></name><name name-style="western"><surname>Tan</surname><given-names>DSH</given-names></name><name name-style="western"><surname>Meier</surname><given-names>R</given-names></name></person-group> (<year>2009</year>) <article-title>From kissing to belly stridulation: comparative analysis reveals surprising diversity, rapid evolution, and much homoplasy in the mating behaviour of 27 species of sepsid flies (<tp:taxon-name><tp:taxon-name-part taxon-name-part-type="order">Diptera</tp:taxon-name-part></tp:taxon-name>: <tp:taxon-name><tp:taxon-name-part taxon-name-part-type="family">Sepsidae</tp:taxon-name-part></tp:taxon-name>).</article-title> <source>Journal of Evolutionary Biology</source> <volume>22</volume>: <fpage>2146</fpage>–<lpage>2156</lpage>. <ext-link xlink:type="simple" ext-link-type="doi" xlink:href="10.1111/j.1420-9101.2009.01826.x">https://doi.org/10.1111/j.1420-9101.2009.01826.x</ext-link></mixed-citation></ref><ref id="B35"><mixed-citation xmlns:xlink="http://www.w3.org/1999/xlink" xlink:type="simple">
          <person-group><name name-style="western"><surname>Tan</surname><given-names>D</given-names></name><name name-style="western"><surname>Ng</surname><given-names>S</given-names></name><name name-style="western"><surname>Meier</surname><given-names>R</given-names></name></person-group> (<year>2011</year>) <article-title>New information on the evolution of mating behaviour in <tp:taxon-name><tp:taxon-name-part taxon-name-part-type="family">Sepsidae</tp:taxon-name-part></tp:taxon-name> (<tp:taxon-name><tp:taxon-name-part taxon-name-part-type="order">Diptera</tp:taxon-name-part></tp:taxon-name>) and the cost of male copulations <italic>in Saltella sphondylii</italic>.</article-title> <source>Organisms Diversity &amp; Evolution</source> <volume>11</volume>: <fpage>253</fpage>–<lpage>261</lpage>. <ext-link xlink:type="simple" ext-link-type="doi" xlink:href="10.1007/s13127-011-0054-2">https://doi.org/10.1007/s13127-011-0054-2</ext-link></mixed-citation></ref><ref id="B36"><mixed-citation xmlns:xlink="http://www.w3.org/1999/xlink" xlink:type="simple">
          <person-group><name name-style="western"><surname>Tan</surname><given-names>DSH</given-names></name><name name-style="western"><surname>Ang</surname><given-names>Y</given-names></name><name name-style="western"><surname>Lim</surname><given-names>GS</given-names></name><name name-style="western"><surname>Ismail</surname><given-names>MRB</given-names></name><name name-style="western"><surname>Meier</surname><given-names>R</given-names></name></person-group> (<year>2010</year>) <article-title>From ‘cryptic species’ to integrative taxonomy: an iterative process involving DNA sequences, morphology, and behaviour leads to the resurrection of <italic><tp:taxon-name><tp:taxon-name-part taxon-name-part-type="genus">Sepsis</tp:taxon-name-part> <tp:taxon-name-part taxon-name-part-type="species">pyrrhosoma</tp:taxon-name-part></tp:taxon-name></italic> (<tp:taxon-name><tp:taxon-name-part taxon-name-part-type="family">Sepsidae</tp:taxon-name-part></tp:taxon-name>: <tp:taxon-name><tp:taxon-name-part taxon-name-part-type="order">Diptera</tp:taxon-name-part></tp:taxon-name>).</article-title> <source>Zoologica Scripta</source> <volume>39</volume>: <fpage>51</fpage>–<lpage>61</lpage>. <ext-link xlink:type="simple" ext-link-type="doi" xlink:href="10.1111/j.1463-6409.2009.00408.x">https://doi.org/10.1111/j.1463-6409.2009.00408.x</ext-link></mixed-citation></ref><ref id="B3"><mixed-citation xmlns:xlink="http://www.w3.org/1999/xlink" xlink:type="simple">
          <person-group><name name-style="western"><surname>Araujo</surname><given-names>DP</given-names></name><name name-style="western"><surname>Tuan</surname><given-names>MJM</given-names></name><name name-style="western"><surname>Yew</surname><given-names>JY</given-names></name><name name-style="western"><surname>Meier</surname><given-names>R</given-names></name></person-group> (<year>2014</year>) <article-title>Analysing small insect glands with UV‐LDI MS: high‐resolution spatial analysis reveals the chemical composition and use of the osmeterium secretion in <italic><tp:taxon-name><tp:taxon-name-part taxon-name-part-type="genus">Themira</tp:taxon-name-part> <tp:taxon-name-part taxon-name-part-type="species">superba</tp:taxon-name-part></tp:taxon-name></italic> (<tp:taxon-name><tp:taxon-name-part taxon-name-part-type="family">Sepsidae</tp:taxon-name-part></tp:taxon-name>: <tp:taxon-name><tp:taxon-name-part taxon-name-part-type="order">Diptera</tp:taxon-name-part></tp:taxon-name>).</article-title> <source>Journal of Evolutionary Biology</source> <volume>2</volume>: <fpage>144</fpage>–<lpage>1750</lpage>. <ext-link xlink:type="simple" ext-link-type="doi" xlink:href="10.1111/jeb.12420">https://doi.org/10.1111/jeb.12420</ext-link></mixed-citation></ref></ref-list></tp:taxon-treatment>
