# Supplementary material for: Hidden in the urban parks of New York City: Themira lohmanus, a new species of Sepsidae described based on morphology, DNA sequences, mating behavior, and reproductive isolation (Sepsidae, Diptera)
Source: Zookeys. 2017 Sep 18;(698):95–111. doi: 10.3897/zookeys.698.13411 (PMC5673861; doi:10.3897/zookeys.698.13411)
Supplement: Supplementary material 1 — Aligned COI sequences for Themira putris, T. biloba, and Themira 'biloba-like' (i.e., T. lohmanus n. sp.) specimens [file zookeys-698-095-s001.fasta]

>Themira_putris-Monterey_USA
--------------AATCGCGACAATGATTATTTTCTACTAATCACAAAGATATTGGAACTTTATACTTTATATTCGGTGCATGGGCAGGAATAGTCGGTACATCTTTAAGAATTTTAATTCGAGCTGAATTAGGACACCCTGGTGCTCTAATTGGTGATGATCAAATTTATAACGTAATTGTTACAGCTCACGCTTTCGTAATAATTTTTTTTATAGTAATGCCTATTATAATTGGTGGGTTTGGAAATTGACTTGTTCCTTTAATACTAGGAGCACCTGATATGGCTTTCCCTCGAATAAATAATATAAGTTTTTGAATACTTCCTCCTTCTCTTACTCTTTTATTAGTGAGAAGTATAGTCGAAAACGGAGCTGGTACTGGTTGAACTGTTTACCCCCCTCTTTCTTCGGGAATCGCACATGGAGGGGCATCAGTAGATTTAGCAATTTTCTCCTTACATTTAGCTGGGATTTCTTCAATTCTAGGGGCAGTAAATTTTATTACAACAGTAATTAATATACGATCTACAGGAATTACTTTTGACCGAATACCTTTATTTGTTTGAGCTGTAGTAATTACTGCTTTATTGCTTCTTCTATCACTTCCTGTACTAGCAGGAGCAATTACTATGCTTTTAACAGACCGAAATTTAAATACTTCATTCTTTGACCCTGCAGGAGGAGGAGACCCAATTTTATACCAACACTTATTTTGATT----------------

>Themira_biloba-L-London_UK
--aatctagcgtttaatcgcgacaatggttattttctactaatcacaaagatattgggactttatacttcatattcggtgcatgagcaggaatagtagggacatctttaagaattttaattcgagcagaattaggacaccctggagccctaattggagatgaccagatttataatgtaattgttacagctcatgcttttgtaataattttttttatggtaataccaattataattggaggatttggaaattgactagttcctttaatattaggggcacctgatatagctttcccccgaataaataatataagtttttgaatacttcctccttctcttactcttttattagtcagaagtatagttgaaaacggagctggtactggttgaactgtatacccccctctttcttcaggaatcgcacatggaggagcatcagtagatttagctatcttttcccttcatttagcgggtatctcttcaattcttggggcagtaaacttcattacaaccgtaattaatatgcgatctacaggaatcacctttgatcgaatacctttatttgtttgagctgtagtaattactgctttattacttttactttctttacctgttctagctggagctattactatacttttaacagatcgaaacttaaatacatcatttttcgaccctgcaggaggaggagatccaattctttaccaacatttattctgattttttgg----------

>Themira_biloba-Copen_III-Copenhagen_DK
--------------------------------------------------------------------tcatattcggtgcatgggcaggaatagtggggacatctttaagaattttaattcgagcagaattgggacaccctggagccctaattggagatgaccagatttataatgtaattgttacagctcatgcttttgtaataattttttttatggtaataccaattataattggaggatttggaaattgactagttcctttaatattaggggcacctgatatagctttcccccgaataaataatataagtttttgaatacttcctccttctcttactcttttattagtcagaagtatagttgaaaacggagctggtactggttgaactgtatacccccctctttcttcaggaatcgcacatgggggagcatcagtagatttagctatcttttcccttcatttagcgggtatttcttcaattcttggggcagtaaacttcattacaaccgtaattaatatgcgatctacaggaatcacctttgatcgaatacctttatttgtttgagctgtagtaattactgctttattacttttactttctttacctgtattagcg---------------------------------------------------------------------------------------------------------------------

>Themira_biloba-Germany_K-Munich_DE
--------------aatcgcgacaatggttattttctactaatcacaaagatattgggactttatacttcatattcggtgcatgggcaggaatagtggggacatctttaagaattttaattcgagcagaattgggacaccctggagccctaattggagatgaccagatttataatgtaattgttacagctcatgcttttgtaataattttttttatggtaataccaattataattggaggatttggaaattgactagttcctttaatattaggggcacctgatatagctttcccccgaataaataatataagtttttgaatacttcctccttctcttactcttttattagtcagaagtatagttgaaaacggagctggtactggttgaactgtatacccccctctttcttcaggaatcgcacatgggggagcatcagtagatttagctatcttttcccttcatttagcgggtatttcttcaattcttggggcagtaaacttcattacaaccgtaattaatatgcgatctacaggaatcacctttgatcgaatacctttatttgtttgagctgtagtaattactgctttattacttttactttctttacctgttctagctggagctattactatacttttaacagatcgaaacttaaatacatcatttttcgaccctgcg---------------------------------------------------------

>Themira_bilobalike-CP_I-Central_Park_NYC_USA
------------------------atggttattttctactaatcacaaagatattggaactttatactttatattcggtgcgtgagcaggaatagtaggaacatctctaagaattttaattcgagcagaattaggacaccctggagccttgattggagatgatcaaatttataacgtaattgttacagctcatgcctttgtaataattttttttatggtaataccaattataattggaggatttggaaattgattagttcctttaatactaggagcacctgatatggcttttcctcgaataaataatataagtttttgaatacttcctccttctcttactcttttattagtcagaagtatagttgaaaacggagctggtactggttgaactgtatacccccctctttcttcaggaattgcacatgggggagcatcagtagatttagctattttttcccttcatttggcgggtatttcttcaattcttggggcagtaaatttcattacaactgtaattaatatacgatctacaggaattacctttgaccgaatacctttatttgtttgagcagtagtaattactgctttactacttttactttctttacctgttctagccggagctattactatgcttttaactgatcgaaacttaaatacatcatttttcgacccggct---------------------------------------------------------

>Themira_bilobalike-CPII-Central_Park_NYC_USA
---------------------------------------------------------------------------------------------------------------aattttaattcgagcagaattaggacaccctggagccttgattggagatgatcaaatttataacgtaattgttacagctcatgcctttgtaataattttttttatggtaataccaattataattggaggatttggaaattgattagttcctttaatactaggagcacctgatatggcttttcctcgaataaataatataagtttttgaatacttcctccttctcttactcttttattagtcagaagtatagttgaaaacggagctggtactggttgaactgtataccctcctctttcttcaggaattgcacatgggggagcatcagtagatttagctattttttcccttcatttggcgggtatttcttcaattcttggggcagtaaatttcattacaactgtaattaatatacgatctacaggaattacctttgaccgaatacctttatttgtttgagcagtagtaattactgctttactacttttactttctttacctgttcta------------------------------------------------------------------------------------------------------------------------

>Themira_bilobalike-CP_III-Central_Park_NYC_USA
---------------------------------------------------------------------------------gtgagcaggaatagtaggaacatctctaagaattttaattcgagcagaattaggacaccctggagccttgattggagatgatcaaatttataacgtaattgttacagctcatgcctttgtaataattttttttatggtaataccaattataattggaggatttggaaattgattagttcctttaatactaggagcacctgatatggcttttcctcgaataaataatataagtttttgaatacttcctccttctcttactcttttattagtcagaagtatagttgaaaacggagctggtactggttgaactgtataccctcctctttcttcaggaattgcacatgggggagcatcagtagatttagctattttttcccttcatttggcgggtatttcttcaattcttggggcagtaaatttcattacaactgtaattaatatacgatctacaggaattacctttgaccgaatacctttatttgtttgagcagtagtaattactgctttactacttttactttctttacctgttctagccggagctattactatgcttttaactgatcgaa--------------------------------------------------------------------------------------

>Themira_bilobalike-CP_IV-Central_Park_NYC_USA
-------------------------------------------------------------------------------gcgtgagcaggaatagtaggaacatctctaagaattttaattcgagcagaattaggacaccctggagccttgattggagatgatcaaatttataacgtaattgttacagctcatgcctttgtaataattttttttatggtaataccaattataattggaggatttggaaattgattagttcctttaatactaggagcacctgatatggcttttcctcgaataaataatataagtttttgaatacttcctccttctcttactcttttattagtcagaagtatagttgaaaacggagctggtactggttgaactgtatacccccctctttcttcaggaattgcacatgggggagcatcagtagatttagctattttttcccttcatttggcgggtatttcttcaattcttggggcagtaaatttcattacaactgtaattaatatacgatctacaggaattacctttgaccgaatacctttatttgtttgagcagtagtaattactgctttactacttttactttctttacctgttctagccggagctattactatgcttttaactgatcgaaa-------------------------------------------------------------------------------------

>Themira_bilobalike-CP_V-Central_Park_NYC_USA
---------------------------------------------------------------------------------------------------------------------------------------------------------------------------------------------------------------------tatggtaataccaattataattggaggatttggaaattgattagttcctttaatactaggagcacctgatatggcttttcctcgaataaataatataagtttttgaatacttcctccttctcttactcttttattagtcagaagtatagttgaaaacggagctggtactggttgaactgtataccctcctctttcttcaggaattgcacatgggggagcatcagtagatttagctattttttcccttcatttggcgggtatttcttcaattcttggggcagtaaatttcattacaactgtaattaatatacgatctacaggaattacctttgaccgaatacctttatttgtttgagcagtagtaattaatgctttactacttttactttctttacctgttcta------------------------------------------------------------------------------------------------------------------------

>Themira_bilobalike-PP-ProspectPark_NYC_USA
ttaatcttgcgtttaatcgcgacaatggttattttctactaatcacaaagatatnggaacnttatactttatattcggtgcgtgagcaggaatagtaggaacatctctaagaattttaattcgagcagaattaggacaccctggagccttgattggagatgatcaaatttataacgtaattgttacagctcatgcctttgtaataattttttttatggtaataccaattataattggaggatttggaaattgattagttcctttaatactaggagcacctgatatggcttttcctcgaataaataatataagtttttgaatacttcctccttctcttactcttttattagtcagaagtatagttgaaaacggagctggtactggttgaactgtataccctcctctttcttcaggaattgcacatgggggagcatcagtagatttagctattttttcccttcatttggcgggtatttcttcaattcttggggcagtaaatttcattacaactgtaattaatatacgatctacaggaattacctttgaccgaatacctttatttgtttgagcagtagtaattactgctttactacttttactttctttacctnttctagccggagctattactatgcttttaactgatcgaaacttaaatacatcatttttcgatccggctggaggaggagacccaattctttatcaacatttattttgattttttgg----------
